# Supplementary material for: Psychometric Properties of the European Evaluation of Vertigo Scale (EEV) for a Spanish-Speaking Population: A Validation Study
Source: Audiol Res. 2025 Jul 8;15(4):84. doi: 10.3390/audiolres15040084 (PMC12286084; doi:10.3390/audiolres15040084)
Supplement: Supplementary file 1 [file audiolres-15-00084-s001.zip]

Archive with 1 entries (1 files):
- audiolres-3686526-supplementary.pdf
